# Supplementary material for: TRPA5 encodes a thermosensitive ankyrin ion channel receptor in a triatomine insect
Source: iScience. 2024 Mar 20;27(4):109541. doi: 10.1016/j.isci.2024.109541 (PMC10993193; doi:10.1016/j.isci.2024.109541)
Supplement: Table S1. TRPA gene accession numbers, related to Figures 1A, S1, and S2 [file mmc2.xlsx]

## Sheet: Table S1
Table S1: List of accession numbers used for TRP phylogenies, Related to Figure 1A, Figure S1 and Figure S2
Insect Order	Family	Species	Common name	Gene name	Accession number
Anoplura	Pediculidae	Pediculus humanus	Head louse	Phu TRPA1	PHUM581070-RA
				Phu Pain	PHUM216930-PA
				Phu Pyx	PHUM546630-PA
				Phu wtrw	PHUM492290-RA
Coleoptera	Tenebrionidae	Tribolium castaneum	Red flour beetle	Tca TRPA1	TC032665
				Tca Pain	NP_001164308.1
				Tca TRPA5	GLEAN_08007 (BCM)
				Tca Pyx	XP_972539.2
				Tca wtrw	XP_966629.1
	Curculionidae	Dendroctonus ponderosae	Mountain pine beetle	Dpo Pain	DPO006266-RA
				Dpo TRPA1	ENN70974/XP_019770909.1
				Dpo Pyx	XP_019768878.1
				Dpo Wtrw	DPO012379-PA/XP_019767304.1
				Dpo Wtrw2	DPO00179-PA
				Dpo Wtrw3	XP_019755431.1
				Dpo TRPA5	XP_019761263.1
	Lampyridae	Photynus pyralis	Common Eastern Firefly	Ppy TRPA5	XP_031338155.1
				Ppy Pyx	XP_031337505.1
				Ppy Wtrw	XP_031347387.1
				Ppy TRPA1	XP_031347632.1
				Pphy Pain	XP_031339914.1
	Buprestidae	Agrilus planipennis	Emerald ash borer	Apl Pyx	XP_018322447.1
				Apl Wtrw	XP_018334781.1
				Apl TRPA1	XP_018323110.1
				Apl Pain	XP_018336750.1
	Cerambycidae	Anoplophora glabripennis	Asian longhorned beetle	Agl Pyx	XP_023313055.1
				Agl Wtrw	XP_023310065.1
				Agl Wtrw2	XP_018566052.1
				Agl TRPA1	XP_018323110.1
				Agl Pain	XP_018336750.1
				Agl TRPA5	XP_018560868.1
	Nitidulidae	Aethina tumida	Small hive beetle	Atu Pain	XP_019870454.1
				Atu Wtrw	XP_019870200.1
				Atu Pyx	XP_019880269.1
				Atu TRPA1	XP_019866859.1
				Atu TRPA5	XP_019881595.1
	Scarabaeidae	Onthophagus taurus	Bull dung beetle	Ota Pain	XP_022901744.1
				Ota Wtrw	XP_022911382.1
				Ota Pyx	XP_022902304.1
				Ota TRPA5	XP_022908937.1
				Ota TRPA1	XP_022917202.1
Diptera	Drosophilidae	Drosophila melanogaster	Fruitfly	Dme TRPA1	NP_648263.5
				Dme Pain	NP_611979.1
				Dme Pyx	NP_612015.1
				Dme Wtrw	NP_731193.1
	Cecidomyiidae	Mayetiola destructor	Hessian fly	Mde Pain	Mdes012365-RA
				Mde Pyx	Mdes013662-PA
				Mde Wtrw	Mdes007214-PA
	Culicidae	Culex quinquefasciatus	Southern house mosquito	Cqu Pain	CPIJ006747-RA
				Cqu Wtrw	CPIJ009770-PA
				Cqu Pyx	CPIJ010619-PA
				Cqu TRPA1	CPIJ002323-RA
	Culicidae	Anopheles stephensi	Mosquito	Ast TRPA1	BBH63280.1
				Ast Pain	ASTE004513-RA
				Ast Pyx	ASTE004310-PA
				Ast Wtrw	ASTE001102-PA
				Ast Wtrw2	ASTE009646-PA
	Culicidae	Anopheles gambiae	Mosquito	Aga Pain	AGAP013463-RA
				Aga TRPA1	ACC86138.1
				Aga Pyx	AGAP000107-PA
				Aga Wtrw	AGAP000361-PA
				Aga Wtrw2	AGAP010269-PA
	Culicidae	Anopheles darlingi	Mosquito	Ada TRPA1*	ETN65315.1
				Ada Pain	ADAC007113-RA
				Ada Pyx	ADAC001291-PA
				Ada Wtrw	ADAC001843-PA
	Tephritidae	Bactrocera cucurbitae	Melon fly	Bcu Pain	XP_011196696.1
				Bcu Pyx	XP_011182444.1
				Bcu Wtrw	XP_011184840.1
	Tephritidae	Ceratitis capitata	Mediterranean fruit fly	Cca TRPA1	XP_020717897.1
				Cca Pain	XP_004522641.1
				Cca Pyx	XP_004533435.1
				Cca Wtrw	XP_012158622.1
	Muscidae	Musca domestica	Housefly	Mdo Pain	XP_005178197.1
				Mdo TRPA1	XP_005190946.1
				Mdo Pyx	XP_005178657.1
				Mdo Wtrw	XP_005183123.1
	Psychodidae	Lutzomyia longipalpis	Sandfly	Llo Wtrw1	LLOJ009849-PA
				Llo Wtrw2	LLOJ007806-PA
				Llo Wtrw3	LLOJ007983-PA
				Llo Wtrw4	LLOJ006605-PA
				Llo Wtrw5	LLOJ009848-PA
				Llo TRPA1	LLOJ004961-PA
	Psychodidae	Phlebotomus papatasi	Sandfly	Ppa Pain	PPAI003852-PA
				Ppa	PPAI008043-PA
				Ppa	PPAI007204-PA
				Ppa TRPA1	PPAI004036-PA
				Ppa Wtrw1	PPAI008786-PA
				Ppa Wtrw2	PPAI008787-PA
				Ppa Wtrw3	PPAI008788-PA
	Muscidae	Stomoxys calcitrans	Barn fly	Sca Wtrw	SCAU010433-PA
				Sca Pyx	SCAU002885-PA
				Sca TRPA1	SCAU010261-PA
	Calliphoridae	Lucilia cuprina	Australian sheep blowfly	Lcu Pyx	XP_023304611.1
				Lcu Wtrw	XP_023300125.1
				Lcu TRPA1	XP_023296228.1
				Lcu Pain1	XP_023305478.1
				Lcu Pain2	XP_023305479.1
Hemiptera	Aphididae	Acyrthosiphon pisum	Pea aphid	Api TRPA1	XP_001944501.2
				Api Pain	XP_001950177.2
				Api wtrw1	ACYPI23235-PA
				Api wtrw2	ACYPI004217-PA
	Delphacidae	Nilaparvata lugens	Brown planthopper	Nlu Pain	BPHOGS10021908-TA/XP_022196180.1
				Nlu TRPA5-1	BPHOGS10016791-TA/XP_022201729.1
				Nlu TRPA5-2	BPHOGS10012216-TA/XP_022205288.1
				Nlu TRPA1	XP_022190720.1
				Nlu Wtrw	XP_022201152.1
	Liviidae	Diaphorina citri	Asiatic citrus psyllid	Dci Pain	XP_008469316.1
				Dci Wtrw	XP_008473581.1
	Cimidae	Cimex lectularius	Bed bug	Cle TRPA1	CLEC000571/2-RA
				Cle Wtrw	CLEC003258-RA
				Cle Pain	CLEC000994-PA
				Cle TRPA5	CLEC007340-PA
	Reduviidae	Triatoma infestans	Winchuka/kissing bug	Tin Pain	GBBI01004091.1
				Tin Wtrw	GBBI01004900.1
				Tin TRPA1	TinfTrpA1 (isoforms 1 and 2, Latorre-Estivalis 2022)
				Tin TRPA51	TinfTrpA51 (Latorre-Estivalis 2022)
				Tin TRPA52	TinfTrpA52 (Latorre-Estivalis 2022)
	Reduviidae	Rhodnius prolixus	Kissing bug	Rpr Pain(FX)	srep40049 (Latorre-Estivalis 2017)
				Rpr TRPA1(FX)	srep40049 (Latorre-Estivalis 2017), 2 isoforms (A,B)
				Rpr Wtrw	RPRC000127-PA
				Rpr TRPA5A	RPRC001596-RA/srep40049 (Latorre-Estivalis 2017)
				Rpr TRPA5B	RPRC001597-RA/srep40049 (Latorre-Estivalis 2017)
				Rpr TRPA5C	srep40049 (Latorre-Estivalis 2017)
	Aleyrodidae	Bemisia tabaci	Silverleaf Whitefly	Bta Pain	XP_018897750.1
				Bta TRPA5-1	XP_018909828.1
				Bta TRPA5-2	XP_018912638.1
				Bta TRPA	XP_018897834.1
				Bta Wtrw	XP_018905356.1
	Pentatomidae	Halyomorpha halys	Brown marmorated stinkbug	Hha TRPA1	XP_014287440.1
				Hha TRPA5-1	XP_014277780.1
			no pain no pyx found	Hha TRPA5-2	XP_014285654.1
				Hha TRPA5-3	XP_014285657.1
				Hha Wtrw	XP_014282654.1
	Aphidae	Melanaphis sacchari	Sugarcane aphid	Msa TRPA1	XP_025200861.1
				Msa Wtrw1	XP_025205608.1
				Msa Wtrw2	XP_025205609.1
				Msa Pain	XP_025190493.1
	Aphidae	Sipha flava	Yellow sugarcane aphid	Sfl TRPA1	XP_025420505.1
				Sfl Wtrw1	XP_025405419.1
				Sfl Wtrw2	XP_025405452.1
				Sfl Pain	XP_025419762.1
Hymenoptera	Apidae	Apis mellifera	Western honeybee	Ame Pain	XP_001122160.2
				Ame TRPA5	XP_001122445.1
				Ame Pyx	GB18509-PA (BeeBase)
				Ame Wtrw	A0A088AH39
				Ame HsTRPA	XP_395235.2
	Apidae	Bombus terrestris	Buff-tailed bumblebee	BtPain	XP_003396024.1
				Bte Pyx	XP_012164138.1
				Bte TRPA5	XP_012163560.1
				Bte HsTRPA	XP_003393523.1
				Bte Wtrw	XP_012170449.1
	Megachilidae	Megachile rotundata	Alfalfa leafcutting bee	Mro Pain	XP_003703369.1
				Mro Pyx	XP_012149968.1
				Mro TRPA5	XP_012134968.1
				Mro HsTRPA	not found ik5
				Mro Wtrw	XP_012135046.1
	Pteromalidae	Nasonia vitripenis	Jewel wasp	Nvi Pain	XP_001601841.2
				Nvi Pyx	XP_001600001.1
				Nvi TRPA5	NV21100-PA
				Nvi HsTRPA	XP_001604057.1
				Nvi Wtrw	XP_003427362.1
	Formicidae	Harpegnathos saltator	Jumping ant	Hsa Pain	HSAL18844-PA
				Has Pyx1	HSAL16764-PA
				Has Pyx2	HSAL16765-PA
				Hsa TRPA5-1	HSAL17397-PA
				Hsa TRPA5-2	HSAL17398-PA
				Hsa HsTRPA	HSAL18509-PA
				Hsa wtrw	HSAL18508-PA
	Formicidae	Linepithema humile	Argentine ant	Lhu Pain	LH18822-PA
				Lhu Pyx1	LH23035-PA
				Lhu Pyx2	LH23036-PA
				Lhu TRPA5	LH21524-PA
				Lhu HsTRPA	LH13012-PA
				Lhu Wtrw	LH13021-PA
	Formicidae	Campanatus floridanus	Florida carpenter ant	Cfl Pain	CFLO13923-PA
				Cfl Pyx1	CFLO16429-PA
				Cfl Pyx2	CFLO19307-PA
				Cfl Pyx3	CFLO16433-PA
				Cfl Pyx4	CFLO16427-PA
				Cfl Pyx5	CFLO22261-PA
				Cfl Pyx6	CFLO16668-PA
				Cfl Pyx7	CFLO15998-PA
				Cfl Pyx8+9	CFLO16860-PA
				Cfl Pyx10	CFLO16431-PA
				Cfl Pyx11	CFLO11542-PA
				Cfl Pyx12	CFLO16426-PA
				Cfl Pyx13	CFLO16432-PA
				Cfl TRPA5	CFLO16510-PA
				Cfl HsTRPA	CFLO13067-PA
				Cfl Wtrw	CFLO13066-PA
	Formicidae	Pogonomyrmex barbatus	Red harverster ant	Pba Pain	PB13121-PA
				Pba Pyx	PB13394-PA
				Pba TRPA5	PB15880-PA
				Pba HsTRPA	PB26400-PA
				PbaWtrw	PB26401-PA
	Formicidae	Atta cephalotes	Leafcutter ant	Ace Pain	ACEP24115-PA
				Ace Pyx	ACEP15912-PA
				Ace TRPA5	ACEP12370-PA
				Ace HsTRPA	ACEP13122-PA
				Ace wtrw	ACEP13131-PA
	Formicidae	Acromyrmex echinatior	Panamanian Leafcutter ant	Aec Pain	AECH14695-PA
			no hsTRPA found	Aec Pyx	AECH18176-PA
				Aec TRPA5	AECH13170-PA
				Aec Wtrw	AECH11555-PA
	Formicidae	Solenopsis invicta	Red imported fire ant	Sin Pain 1	SINV15224-PA
				Sin Pain 2	SINV20491-PA
				Sin Pain3	SINV26097-PA
				Sin Pyx	SINV21852-PA
				Sin TRPA5-6	SINV11518-PA
				Sin TRPA5-7	AB849937
				Sin TRPA5-8	AB849938
				Sin TRPA5-9*	AB851801
				Sin TRPA5-10*	AB851802
				Sin TRPA5-11*	AB851803
				Sin HsTRPA	SINV17854-PA
				Sin Wtrw	SINV17739-PA
	Formicidae	Vollenhovia emeryi	ant	Vem Pain1	XP_011859345.1
				Vem Pain2	XP_011883141.1
				Vem Pain3	XP_011883144.1 4
				Vem HsTRPA1	XP_011870548.1
				Vem TRPA5	XP_011875946.1
				Vem Pyx1	XP_011874708.1
				Vem Pyx2	XP_011874709.1
	Tenthredinidae	Athalia rosae	Turnip sawfly	Aro Pain	XP_012250506.1
				Aro TRPA5-2	XP_012268386.1
				Aro Wtrw	XP_012250937.1
				Aro Pyx	XP_012266246.1
				Aro TRPA5-1	XP_012261636.1
	Formicidae	Ooceraea (prev. Cerapachys) biroi	Clonal raider ant	Obi Pain	XP_011330609.1/ XP_019885947.2
				Obi HsTRPA	XP_019886970.1
				Obi Pyx	XP_011336575.2
				Obi TRPA5	XP_026830202.1
				Obi Wtrw	XP_019886969.1
	Agaonidae	Ceratosolen solmsi	Fig wasp	Cso Pain	XP_011499906.1
				Cso Wtrw	XP_011498211.1
				Cso HsTRPA	XP_011498212.1
	Formicidae	Wasmannia auropunctata	Electric ant	Wau Pain1	|XP_011688410.1
				Wau Pain2	XP_011692057.1
				Wau Pain3	XP_011706745.1
				Wau Pain4	XP_011694441.1
				Wau TRPA5	XP_011687468.1
				Wau Pyx	XP_011696912.1
				Wau HsTRPA	XP_011707953.1/LOC105462802
	Trichogrammatidae	Trichogramma pretiosum	Minute egg parasitoid wasp	Tpr HsTRPA	XP_014228011.1
				Tpr Pain	XP_023318162.1
				Tpr Pyx	XP_014235400.1
				Tpr Wtrw	XP_014228008.1
	Vespidae	Polisted dominula	European paper wasp	Pdo HsTRPA	XP_015187648.1
				Pdo Pain	XP_015188750.1
				Pdo Pyx	XP_015171170.1
				Pdo TRPA5	XP_015183159.1
				Pdo Wtrw	XP_015187641.1
	Orussidae	Orussus abietinus	Parasitic wood wasp	Oab HsTRPA	XP_012277161.1
				Oab Pain	XP_012280035.1
				Oab Pyx	XP_023289735.1
				Oab Wtrw	XP_012277157.1
	Diprionidae	Neodiprion lecontei	Red-headed pine sawfly	Nle Pyx	XP_015509709.1
				Nle TRPA5-1	XP_015509962.1
				Nle TRPA5-2	XP_015515234.1
				Nle Wtrw	XP_015509668.1
				Nle HsTRPA1	XP_015515941.1
	Encyrtidae	Copidosoma floridanum	Parasitoid wasp	Cflo Pain	XP_014209278.1
				Cflo Pyx	XP_023246750.1
				Cflo Wtrw	XP_014209507.1
				Cflo HsTRPA	XP_014209506.1
	Cephidae	Cephus cinctus	Wheat stem sawfly	Cci HsTRPA	XP_024936359.1
			Wtrw not found in ik5	Cci Pyx	XP_024938932.1
				Cci Pain	XP_015596950.1
				Cci TRPA5	XP_015598034.1
Isoptera	Archotermopsidae	Zootermopsis nevadensis	Dampwood termites	Zne Wtrw1	KDR13512.1
				Zne Wtrw2	KDR22603.1
				Zne TRPA5-1	KDR07316.1
				Zne TRPA5-2	KDR13594.1
				Zne TRPA1	KDR08794
				Zne Pain	KDR13739.1; KDR14974.1; KDR16796.1; KDR14973.1; KDR23876.1; KDR19690.1; KDR24031.1
				Zne pyx	KDR03815.1
Lepidoptera	Bombycoidae	Bombyx mori	Silkmoth	Bmo TRPA1	BGIBMGA002131-PA
				Bmo Pain	BGIBMGA001166-PA
				Bmo TRPA5	BGIBMGA014186-PA
				Bmo Pyx	BGIBMGA005170-PA
				Bmo Wtrw1	BGIBMGA010027-PA
				Bmo Wtrw2	BGIBMGA010059-PA
	Crambidae	Chilo suppressalis	Asiatic rice borer	Csu Pain	CSUOGS109685-TA
				Csu TRPA5	CSUOGS106262-PA
				Csu Wtrw1	CSUOGS100648-PA
				Csu Wtrw2	CSUOGS101781-PA
	Nymphalidae	Danaus plexippus	Monarch butterfly	Dpl Pain	DPOGS211899-PA
				Dpl TRPA1	DPOGS203987-PA
				Dpl Wtrw	DPOGS209026-PA
				Dpl Wtrw2	DPOGS209067-PA
				Dpl Pyx	DPOGS211234-PA
				Dpl TRPA5	DPOGS216168-PA
	Nymphalidae	Heliconius melpomene	Postman butterfly	Hme Pain	HMEL016696-RA
				Hme TRPA1	HMEL012075-RA
				Hme Wtrw	HMEL005269-PA
				Hme Wtrw2	HMEL005267
				Hme TRPA5	HMEL002745-PA
	Plutellidae	Plutella xylostella	Diamondback moth	Pxy Pain	Px008035.5
				Pxy TRPA5	Px016739.1
				Pxy Wtrw	Px000567.1
	Sphingidae	Manduca sexta	Tobacco hornworm	Mse Pain	Msex2.04551-RA
				Mse Pyx1	Msex2.06591-PB
				Mse Pyx2	Msex2.06591-PG
				Mse Pyx3	Msex2.06591-PC
				Mse14 TRP5	Msex2.07214-PA
				Mse16 TRPA5	Msex2.07216-PA
				Mse17 TRPA5	Msex2.07217-PA
	Tortricidae	Cydia pomonella	Codling moth	Cpo TRPA5	KU130118
				Cpo TRPA5_m4	KU130119
			One locus (TRPA5)	Cpo TRPA5_m17	KU130120
			many isoforms	Cpo TRPA5_M43	KU130121
				Cpo TRPA5_M418	KU130122
				Cpo TRPA5_F1117	KU130123
	Nymphalidae	Vanessa tameamea	Kamehameha butterfly	Vta pain	XP_026491621.1
				Vta Pyx	XP_026494186.1
				Vta TRPA1	XP_026500855.1
				Vta TRPA5	XP_026490186.1
				Vta Wtrw1	XP_026483194.1
				Vta Wtrw2	XP_026483210.1
	Noctuidae	Trichoplusia ni	Cabbage looper	Tni Pain	XP_026747274.1
				Tni Pyx	XP_026735244.1
				Tni TRPA1	XP_026747272.1
				Tni TRPA5	XP_026728471.1
				Tni Wtrw1	XP_026735810.1
				Tni Wtrw2	XP_026735500.1
	Noctuidae	Spodoptera litura	Tobacco cutworm	Sli Pain	XP_022826996.1
				Sli Pyx	XP_022817516.1
				Sli TRPA1	XP_022832908.1
				Sli TRPA5	XP_022818362.1
				Sli Wtrw1	XP_022815210.1
				Sli Wtrw2	XP_022815603.1
	Tortricidae	Galleria mellonella	Greater wax moth	Gmo Wtrw1	XP_026761448.2
				Gmo Wtrw2	XP_026761494.1
				Gmo TRPA5	XP_026750377.1
				Gmo TRPA1	XP_031767554.1
				Gmo Pyx	XP_026760526.1
				Gmo Pain	XP_026748236.1
Odonata	Coenagrionidae	Ischnura elegans	Blue tailed damselfy	Iel Wtrw	XP_046398435.1
				Iel Pyx	XP_046388804.1
				Iel TRPA1	XP_046391330
				Iel TRPA5-1	XP_046385635.1
				Iel TRPA5-2	XP_046386779
				Iel TRPA5-3	XP_046397702
				Iel TRPA5-4	XP_046399034
				Iel Pain	XP_046397489
				Iel Pain2	XP_046395620.1
				Iel Pain3	XP_046407779.1
Thysanoptera	Thripidae	Frankliniella occidentalis	Western flower thrips	Foc Pyx	XP_026274445.1
				Foc Pain	XP_026273422.1
				Foc TRPA1	XP_026285236.1
				Foc TRPA5	XP_026274636.1
				Foc Wtrw1	XP_026273628.1
				Foc Wtrw2	XP_026273635.1
Arthropoda, Arachnidae	Ixodidae	Ixodes scapularis	Deer tick	Isc NOMPC	ISCW015199-PA
				Isc-TRP-ankyrin	ISCW001229-PA
				Isc TRP	ISCW012164-PA
				Isc TRP-ankyrin	ISCW018406-PA
Arthropoda, Sarcoptiformes	Sarcoptidae	Sarcoptes scabiei	Itch mite	Ssc TRPA-like	SSCA001408-PA
				Ssc TRPA-like	SSCA008967-PA
				Ssc NOMPC	SSCA009754-PA
*, partial; "?" = Pyrexia like but not TRPA5, not Pyx, not TRPA1, not WTW
