# Supplementary material for: TRPA5 encodes a thermosensitive ankyrin ion channel receptor in a triatomine insect
Source: iScience. 2024 Mar 20;27(4):109541. doi: 10.1016/j.isci.2024.109541 (PMC10993193; doi:10.1016/j.isci.2024.109541)
Supplement: Table S2. Rhodnius prolixus TRP gene identifiers, related to Figure 1B [file mmc3.xlsx]

## Sheet:  Table S2
Table S2: Gene identifiers TRP Rhodnius prolixus, Related to Fig. 1B
gene_name	gene_id	Subfamily; Transcript ID*	GO
Rp_IAV	MSTRG.5443	TRPV; RPRC002111*	GO:0034704^cellular_component^calcium channel complex`GO:0005623^cellular_component^cell`GO:0016021^cellular_component^integral component of membrane`GO:0005887^cellular_component^integral component of plasma membrane`GO:0005886^cellular_component^plasma membrane`GO:0005262^molecular_function^calcium channel activity`GO:0005516^molecular_function^calmodulin binding`GO:0042802^molecular_function^i…
Rp_NAN	MSTRG.9232	TRPV	GO:0016324^cellular_component^apical plasma membrane`GO:0034704^cellular_component^calcium channel complex`GO:0005623^cellular_component^cell`GO:0005887^cellular_component^integral component of plasma membrane`GO:0031226^cellular_component^intrinsic component of plasma membrane`GO:0005262^molecular_function^calcium channel activity`GO:0005516^molecular_function^calmodulin binding`GO:0005216^molec…
Rp_NOMPC	MSTRG.13329	TRPN; RPRC000544*	GO:0030424^cellular_component^axon`GO:0043194^cellular_component^axon initial segment`GO:0009925^cellular_component^basal plasma membrane`GO:0016323^cellular_component^basolateral plasma membrane`GO:0005623^cellular_component^cell`GO:0009986^cellular_component^cell surface`GO:0043034^cellular_component^costamere`GO:0005856^cellular_component^cytoskeleton`GO:0030425^cellular_component^dendrite`GO:…
Rp_PAIN	MSTRG.6667	TRPA; RPRC000454*	GO:0034704^cellular_component^calcium channel complex`GO:0016021^cellular_component^integral component of membrane`GO:0005886^cellular_component^plasma membrane`GO:0005227^molecular_function^calcium activated cation channel activity`GO:0005262^molecular_function^calcium channel activity`GO:0005216^molecular_function^ion channel activity`GO:0048266^biological_process^behavioral response to pain`GO…
Rp_TRPA1 (isoforms A and B)	MSTRG.8909	TRPA; RPRC000422*	GO:0034703^cellular_component^cation channel complex`GO:0016021^cellular_component^integral component of membrane`GO:0005886^cellular_component^plasma membrane`GO:0005262^molecular_function^calcium channel activity`GO:0005261^molecular_function^cation channel activity`GO:0015276^molecular_function^ligand-gated ion channel activity`GO:0097604^molecular_function^temperature-gated cation channel act…
Rp_TRPA5A	RPRC001596	TRPA5; RPRC001596, tandem duplic with 1597	GO:0034703^cellular_component^cation channel complex`GO:0016021^cellular_component^integral component of membrane`GO:0005262^molecular_function^calcium channel activity`GO:0005261^molecular_function^cation channel activity`GO:0006816^biological_process^calcium ion transport`GO:0006812^biological_process^cation transport`GO:0048060^biological_process^negative gravitaxis`GO:0006813^biological_proce…
Rp_TRPA5B	MSTRG.6452	TRPA5; RPRC001597-RA	GO:0034703^cellular_component^cation channel complex`GO:0016021^cellular_component^integral component of membrane`GO:0005262^molecular_function^calcium channel activity`GO:0005261^molecular_function^cation channel activity`GO:0006816^biological_process^calcium ion transport`GO:0006812^biological_process^cation transport`GO:0048060^biological_process^negative gravitaxis`GO:0006813^biological_proce…
Rp_TRPA5C	RPRC000570	TRPA5; RPRC000570*	GO:0034703^cellular_component^cation channel complex`GO:0016021^cellular_component^integral component of membrane`GO:0005262^molecular_function^calcium channel activity`GO:0005261^molecular_function^cation channel activity`GO:0006816^biological_process^calcium ion transport`GO:0006812^biological_process^cation transport`GO:0048060^biological_process^negative gravitaxis`GO:0006813^biological_proce…
Rp_TRP_GAMMA	MSTRG.17441	TRPC; RPRC000350*	GO:0034703^cellular_component^cation channel complex`GO:0005623^cellular_component^cell`GO:0005887^cellular_component^integral component of plasma membrane`GO:0043025^cellular_component^neuronal cell body`GO:1990635^cellular_component^proximal dendrite`GO:0016028^cellular_component^rhabdomere`GO:0005262^molecular_function^calcium channel activity`GO:0005261^molecular_function^cation channel activ…
Rp_TRPL	RPRC000224	TRPL; RPRC000224*	GO:0034703^cellular_component^cation channel complex`GO:0005623^cellular_component^cell`GO:0030425^cellular_component^dendrite`GO:0016027^cellular_component^inaD signaling complex`GO:0016021^cellular_component^integral component of membrane`GO:0005887^cellular_component^integral component of plasma membrane`GO:0005886^cellular_component^plasma membrane`GO:0016028^cellular_component^rhabdomere`GO:…
Rp_TRPM	MSTRG.10153	TRPM	GO:0034703^cellular_component^cation channel complex`GO:0072509^molecular_function^divalent inorganic cation transmembrane transporter activity`GO:0097682^molecular_function^intracellular phosphatidylinositol-3,5-bisphosphate-sensitive cation channel activity`GO:0005385^molecular_function^zinc ion transmembrane transporter activity`GO:0098655^biological_process^cation transmembrane transport`GO:0…
Rp_TRPML	MSTRG.10552	TRPM	GO:0000421^cellular_component^autophagosome membrane`GO:0005623^cellular_component^cell`GO:0005737^cellular_component^cytoplasm`GO:0031901^cellular_component^early endosome membrane`GO:0016021^cellular_component^integral component of membrane`GO:0031902^cellular_component^late endosome membrane`GO:0005765^cellular_component^lysosomal membrane`GO:0016020^cellular_component^membrane`GO:0005886^cell…
Rp_WTRW	MSTRG.10838	TRPA; RPRC000127*	GO:0034703^cellular_component^cation channel complex`GO:0016021^cellular_component^integral component of membrane`GO:0005262^molecular_function^calcium channel activity`GO:0005261^molecular_function^cation channel activity`GO:0006816^biological_process^calcium ion transport`GO:0006812^biological_process^cation transport`GO:0048060^biological_process^negative gravitaxis`GO:0006813^biological_proce…
From Trinotate annotation report using Rhodnius prolixus genome reference 3.0.3
* Mesquita et al 2016
